# Supplementary material for: Ghrelin Represses Thymic Stromal Lymphopoietin Gene Expression through Activation of Glucocorticoid Receptor and Protein Kinase C Delta in Inflamed Skin Keratinocytes
Source: Int J Mol Sci. 2022 Apr 2;23(7):3977. doi: 10.3390/ijms23073977 (PMC8999772; doi:10.3390/ijms23073977)
Supplement: Supplementary file 1 [file ijms-23-03977-s001.zip]

Archive with 1 entries (1 files):
- ijms-1632151-supplementary.pdf
